# Supplementary material for: Effects of Polycyclic Aromatic Hydrocarbons on the Composition of the Soil Bacterial Communities in the Tidal Flat Wetlands of the Yellow River Delta of China
Source: Microorganisms. 2024 Jan 11;12(1):141. doi: 10.3390/microorganisms12010141 (PMC10820892; doi:10.3390/microorganisms12010141)
Supplement: Supplementary file 1 [file microorganisms-12-00141-s001.zip]

Archive with 1 entries (1 files):
- microorganisms-2750472-supplementary.pdf
